# Supplementary material for: Paper-Based Humidity Sensor for Respiratory Monitoring
Source: Materials (Basel). 2022 Sep 16;15(18):6447. doi: 10.3390/ma15186447 (PMC9503997; doi:10.3390/ma15186447)
Supplement: Supplementary file 1 [file materials-15-06447-s001.zip]

Archive with 1 entries (1 files):
- materials-1885739-supplementary.pdf
